# Supplementary material for: Enhancers regulate 3′ end processing activity to control expression of alternative 3′UTR isoforms
Source: Nat Commun. 2022 May 17;13:2709. doi: 10.1038/s41467-022-30525-y (PMC9114392; doi:10.1038/s41467-022-30525-y)
Supplement: Supplementary file 4 — Source Data [file 41467_2022_30525_MOESM4_ESM.xlsx]

## Sheet: Fig. 1b
Fig. 1b.

## Sheet: Fig. 1c
Fig. 1c. Steady-state level of PTEN transcript
	WT Norm	C1 Norm	C2 Norm	dE1 Norm	dE2 Norm	WT HCl	C1 HCl	C2 HCl	dE1 HCl	dE2 HCl
	1	0.896379	0.955442	1.26137	1.18419	0.856957	0.941959	0.949717	1.28351	1.20613
	1	0.943906	1.03072	1.17209	1.34379	1.23514	0.976547	0.965163	1.16308	1.05393
	1	0.882428	0.893399	1.17783	1.30715	0.979554	0.933114	1.03133	0.922737	0.948734
	1	0.99752	1.06512			1.12168	1.07676	1.01258
	1			1.19252	1.28845	1.09373			0.990919	0.889214
	1			1.33183	1.17636	1.4209			1.32415	1.04689
	1			1.09547	1.16867	1.11958			1.50978	1.20084
	1			1.01722	1.10949	0.852243			1.29471	1.05199
	1			0.944722	0.919222	1.0211			1.33458	1.13505
Average	1	0.930058	0.986169	1.14913	1.18717	1.07788	0.982096	0.989698	1.22793	1.0666
sd	0	0.045127	0.0666486	0.117935	0.126235	0.169613	0.0570158	0.0333825	0.180673	0.105058

## Sheet: Fig. 1d
Fig. 1d.

## Sheet: Fig. 1e
Fig. 1e. Phospho p65 relative to total p65
	WT Norm	C1 Norm	C2 Norm	dE1 Norm	dE2 Norm	WT HCl	C1 HCl	C2 HCl	dE1 HCl	dE2 HCl
	1	1.04986	1.05091	0.875804	0.862936	1.75553	1.97003	1.82404	2.49409	2.4925
	1	1.05865	1.14784	1.20259	1.19355	1.65669	1.68877	1.78244	2.21791	2.26892
	1	0.736976	0.805779	0.908734	1.17373	2.1919	2.37493	2.27418	2.44788	2.29871
Average	1	0.948496	1.00151	0.99571	1.07674	1.86804	2.01124	1.96022	2.38663	2.35338
sd	0	0.14961	0.143947	0.146904	0.151396	0.232529	0.281634	0.22265	0.120785	0.0991255

## Sheet: Fig. 1f
Fig. 1f.

## Sheet: Fig. 1g
Fig. 1g. Steady-state level of PTEN transcript
	SCR norm	RELA1 norm	RELA2 norm	SCR HCl	RELA1 HCl	RELA2 HCl
	1	1.27728	1.35482	1.17488	1.15815	1.23068
	1	1.01518	1.05761	1.03376	1.00994	1.01605
	1	0.845628	0.921538	0.873895	0.753052	0.855488
Average	1	1.04603	1.11132	1.02751	0.973712	1.03407
sd	0	0.217474	0.221581	0.150592	0.204963	0.188242

## Sheet: Fig. 1h
Fig. 1h. Fraction of PTEN-LU
	Norm			HCl
	Ctrl KD	RELA KD1	RELA KD2	Ctrl KD	RELA KD1	RELA KD2
	0.681968	0.567855	0.555615	0.457479	0.524525	0.55801
	0.590003	0.524955	0.518938	0.452634	0.533582	0.486984
	0.553346	0.513362	0.516019	0.39953	0.556832	0.492478
average	0.608439	0.535391	0.530191	0.436547	0.538313	0.51249
sd	0.0541039	0.0234383	0.018017	0.0262502	0.013607	0.0322649

## Sheet: Fig. 1i
Fig. 1i. Stability of PTEN-LU transcript
	WT Norm 0h	WT Norm 2h	WT Norm 4h	WT Norm 8h	238 Norm 0h	238 Norm 2h	238 Norm 4h	238 Norm 8h	WT HCl 0h	WT HCl 2h	WT HCl 4h	WT HCl 8h	238 HCl 0h	238 HCl 2h	238 HCl 4h	238 HCl 8h
1st	1	0.800679	0.547113	0.373016	1	0.863462	0.603745	0.403052	1	0.755036	0.626824	0.434599	1	0.942121	0.78879	0.569831
2nd	1	0.784166	0.516293	0.366613	1	0.793699	0.695567	0.313132	1	0.76757	0.746212	0.392184	1	0.963445	0.844235	0.564342
3rd	1	0.763696	0.661219	0.408212	1	0.792289	0.627371	0.502738	1	0.719716	0.590689	0.364217	1	0.746215	0.576592	0.350499
Average	1	0.782847	0.574875	0.382614	1	0.816483	0.642228	0.406307	1	0.747441	0.654575	0.397	1	0.883927	0.736539	0.494891
sd	0	0.0151271	0.0623372	0.0182886	0	0.033224	0.0389306	0.0774405	0	0.0202612	0.0664553	0.0289346	0	0.0977653	0.115342	0.102125

## Sheet: Fig. 1j
Fig. 1j. Transcript production
	Normal	Normal	Acidic	Acidic
	WT	dE	WT	dE
	1	1.10219	1	1.50827
	1	1.03845	1	0.921758
	1	1.17133	1	1.24833
average	1	1.10399	1	1.22612
sd	0	0.0542629	0	0.239959

## Sheet: Fig. 2b
Fig. 2b. Transcriptional activity
	Pprom	Penh_prom
	27.5835	15.799
	26.1578	23.0421
	28.842	15.967
	29.4624	17.0079
	29.5418	11.3562
	24.1246	21.0198
av	27.6187	17.3654
stdev	1.95528	3.79095

[truncated: 38 more sheets: Fig. 2c, Fig. 2e, Fig. 2f, Fig. 3c, Fig. 3d, Fig. 3e, Fig. 3f, Fig. 3g, Fig. 4d, Supplementary Fig. 1b, Supplementary Fig. 1c, Supplementary Fig. 1d, Supplementary Fig. 1f, Supplementary Fig. 1g, Supplementary Fig. 1h, Supplementary Fig. 1i, Supplementary Fig. 1j, Supplementary Fig. 2a, Supplementary Fig. 2b, Supplementary Fig. 2c …]
